# Supplementary material for: Efficient production of a functional G protein-coupled receptor in E. coli for structural studies
Source: J Biomol NMR. 2021 Jan 27;75(1):25–38. doi: 10.1007/s10858-020-00354-6 (PMC7897205; doi:10.1007/s10858-020-00354-6)
Supplement: Supplementary file 1 — Electronic supplementary material 1 (XLSX 26 kb) [file 10858_2020_354_MOESM1_ESM.xlsx]

## Sheet: Table S1
Table S1. Overview of the most important approaches used in previous studies of GPCR expression in E. coli
Index	Year	GPCR	organism	Uniprot_name	extracted protein state	fusion partners	affinity tag	mutant	base vector	strain	media	supplement	OD ind.	[IPTG] mM	T (°C)	time (h)	denaturating agent	redox agent	solubilization (w/v)	cell disruption	purification steps	cleaving enzyme	membrane mimetic	yield fusion (mg/L)	final yield (mg/L)	Reference
1	1996	NTS1	rat	NTR1_RAT	native	MBP, TRXA	C-terminal bio tag	T43NTS1	pRG/III-hs-MBP	DH5β	2xTY	0.2% glucose	4-6 h grown cells @ 37°C	0.5	20	40	-	-	1% DDM, 0.6% CHAPS, 0.12% CHS	osmotic shock	avidin affinity, PD10 gel-filtration, NT affinity	-	0.1% DDM, 0.6% CHAPS, 0.12% CHS	0.04	-	Tucker and Grisshammer, Biochem. J. 317, 891-899, 1996
2	2002	A2A	human	AA2AR_HUMAN	native	MBP	C-terminal 10xHis	A2aTr316: protease resistant constructs truncated at the C-terminus	pRG/III-hs-MBP	DH5α	2xTY	0.2% glucose	0.7	0.3	22	28	-	-	1% DDM, 0.2% CHS	sonication	Ni affinity, XAC affinity (antagonist), HiTrap Q Sepharose ion exchange	-	0.1% DDM, 0.02% CHS	0.17	-	Weiß and Grisshammer, Eur. J. Biochem. 269, 82-92, 2002
3	2004	NTS1	rat	NTR1_RAT	native	MBP, TRXA	C-terminal 10xHis	T43NTS1	pRG/III-hs-MBP	DH5α	2xTY	0.2% glucose	0.5	0.25	22	40	-	-	1% DDM, 0.6%CHAPS, 0.012%CHS	sonication	Ni affinity, NT affinity, HiLoad 16/60 Superdex 200 size exclusion	Tev	0.1% DDM, 0.2% CHAPS, 0.04% CHS	0.18	0.12	White et al. Febs Lett. 564, 289-293, 2004
4	2003	BLT1	human	LT4R1_HUMAN	refolding	-	C-terminal poli His	-	pET21b	BL21(DE3)	2xTY	-	0.8	1	37	4	6M urea	2.5mM rGSH, 0.25mM GSSG	-	sonication	Ni affinity (3x), SP-Sepharose ion exhange	thrombin	0.05% LDAO	-	2-3	Banères et al. J. Mol. Biol. 329, 801-814, 2003
5	2000	β2	human	ADRB2_HUMAN	native	MBP	C-terminal 6xHis	β2ARΔ132: protease-stabilized	pMal-p	XL1-Blue	LB	-	0.4–0.8	0.3	22	12	-	-	0.25 – 0.5% dodecanoyl sucrose	French press	Ni affinity, amylose resin	-	lipid vesicles		-	Hampe et al. J. Biotechnol. 77, 219-234, 2000
6	2000	M2	human	ACM2_HUMAN	native	MBP	C-terminal 6xHis	M2(N-D)-(I3del) lack of glycosylation sites, a deletion in the central part of the third inner loop	pRG/II-MBP	BL21	2xTY	-	1.4	0.5	20	24	-	-	1% digitonin, sodium cholate	sonication	Co2+ affinity, SP-Sepharose ion exchange	-	lipid vesicles	0.04-0.064	-	Furukawa and Haga, J. Biochem. 127, 151-161, 2000
7	1992	5-HT1A	human	5HT1A_HUMAN	native	MBP	-	-	pBB12.41	KS303	LB	1% glucose	0.5-1.0	-	30	4.5	-	-	1% cholate	French press	sucrose gradient	-	1% cholate	-	-	Bertin et al. J. Biol. Chem. 267, 8200-8206, 1992
8	1990	β1	human	ADRB1_HUMAN	native	LamB	-	-	pAC1	K12	LB	-	0.6-0.8	1	37	2	-	-	-	French press	sucrose gradient	-	inner membrane isolation	-	-	Chapot et al. Eur. J. Biochem. 187, 137-144, 1990
8	1990	β2	human	ADRB2_HUMAN	native	LamB	-	-	pAC1	K12	LB	-	0.6-0.8	1	37	2	-	-	-	French press	sucrose gradient	-	inner membrane isolation	-	-	Chapot et al. Eur. J. Biochem. 187, 137-144, 1990
9	1997	CB2	human	CNR2_HUMAN	native	MBP	C-terminal 6xHis, Flag	-	pRG/III-hs-MBP	DH5β	2xTY	0.2% glucose	4-6 h grown cells @ 37°C	0.5	20	40	-	-	-	-	-	-	crude E. coli membrane preparations	-	-	Calandra et al. Biotech. Lett. 19, 425-428, 1997
10	1998	M1	n/a		native	MBP	C-terminal 9xHis	deletion of 129aa from ICL3, substitution of C-T to GG sequence	pRG/III-hs-MBP	BL21	minimal media	N-methylscopolamine (antagonist)			25		-	-	1% DDM		Talon affinity, Co2+ affinity, Sepharose Cl-6B size exclusion, Talon affinity	-	0.1% DDM	0.06	-	Hulme et al. Biochem. Soc. Trans. 26, S361, 1998
11	1999	δ opioid	human	OPRD_HUMAN	native	MBP	-	-	pMalp2	JM101	LB	0.2% glucose	0.5-1.0	0.5	30	2	-	-	-	-	-	-	intact cells, crude E. coli membrane preparations	-	-	Stanasila et al. Eur. J. Biochem. 260, 430-438, 1999
11	1999	κ opioid	human	OPRK_HUMAN	native	MBP	-	-	pMalp2	JM101	LB	0.2% glucose	0.5-1.0	0.5	30	2	-	-	-	-	-	-	intact cells, crude E. coli membrane preparations	-	-	Stanasila et al. Eur. J. Biochem. 260, 430-438, 1999
11	1999	μ opioid	human	OPRM_HUMAN	native	MBP	-	-	pMalp2	JM101	LB	0.2% glucose	0.5-1.0	0.5	30	2	-	-	-	-	-	-	intact cells, crude E. coli membrane preparations	-	-	Stanasila et al. Eur. J. Biochem. 260, 430-438, 1999
12	2008	NTS1	rat	NTR1_RAT	native	MBP, TRXA	C-terminal 10xHis	several mutations from directed evolution for expression and stability	pRG/III-hs-MBP	DH5α	2xTY	0.2% glucose	4-6 h grown cells @ 37°C	0.5	20	40	-	-	1.5% DDM, 0.5% CHAPS, 0.1% CHS	sonication	Ni affinity, Superdex 200 size exclusion	-	1. intact cells, 2. 0.05% DDM, 0.5% CHAPS, 0.1% CHS	*0.09	-	Sarkar et al. PNAS 105, 14808/14813, 2008
13	1997	NTS1	rat	NTR1_RAT	native	MBP, TRXA	C-terminal 10xHis	T43NTR	pRG/III-hs-MBP	DH5α	2xTY	0.2% glucose	4-6 h grown cells @ 37°C	0.5	20	40	-	-	1% DDM, 0.5% CHAPS, 0.1% CHS	sonication	Ni affinity	-	crude membrane, 1. 0.1% DDM, 0.5% Chaps, 0.1% CHS	*0.12	-	Grisshammer and Tucker Prot. Expr. and Purif. 11, 53-60, 1997
14	2009	NTS1	rat	NTR1_RAT	native	MBP, TRXA	C-terminal 10xHis	T43NTR	pRG/III-hs-MBP	BL21(DE3)	Magicmedia (Invitrogen)	1% glucose	5.6	-	26	24	-	-	1% DDM, 0.6% CHAPS, 0.12% CHS	sonication	Ni affinity, NT affinity	-	0.1% DDM, 0.5% CHAPS, 0.1% CHS, 0.05mg/mL POPC/POPG/POPE (3:1:1 w/w)	0.464	-	Attrill et al. Prot. Expr. and Purif. 64, 32-38, 2009
15	2005	5-HT4	mouse	5HT4R_MOUSE	refolding	ketosteroid isomerase	C-terminal poli His	-	pET31b	Rosetta(DE3)pLysS	2xTY	0.2% glucose	1	0.8	37	4	6 M urea, 0.2% SDS	-	-	sonication	Ni affinity, Superdex 200 size exclusion, Ni affinity, Superdex 200 size exclusion, sucrose gradient, GR 113808-affinity column	factor Xa	1% DMPC, 1% CHAPS, 0.02% CHS	5– 8	0.3– 0.5	Banères et al. J. Biol.Chem. 280, 20253-20260, 2005
16	2006	CB2	human	CNR2_HUMAN	native	MBP, TRXA	C-terminal poli His, C-terminal BRS (biotin-protein ligase recognition site)	-	pMal-p2	BL21(DE3)	2xTY	0.2% glucose	0.5	1	20	40	-	-	1% DM, 0.5% CHAPS, 0.1% CHS	sonication	Ni affinity, Source 30Q ion exchange, Ni affinity	Tev	crude membrane	1		Krepkiy et al. Prot. Expr. and Purif. 49, 60-70, 2006
17	2005	CB2	human	CNR2_HUMAN	native	MBP, TRXA	C-terminal 10xHis	-	pMal-p2	BL21(DE3)	2xTY	0.2% glucose	0.4–0.5	1	20	40	-	-	1% DM, 0.5% CHAPS, 0.1% CHS	osmotic shock/sonication	Ni affinity, avidin affinity	Tev	0.47% DPC	1-2	-	Yeliseev et al. Prot. Sci. 14, 2638-2653, 2005
18	1993	ETB	human	EDNRB_HUMAN	native	-	-	-	pKK233-2	BL20	LB	-	0.6		23	2	-	-	-	sonication	-	-	crude membrane	-	-	Haendler et al. Biochem. Biophys. Res. Commun. 191, 633-638, 1993
19	1988	β2	human	ADRB2_HUMAN	native	β-galactosidase	-	-	λgtll	Y1089				5		2	-	-	-	French press	-	-	intact cells, crude E. coli membrane preparations	-	-	Marullo et al. PNAS 85, 7551-7555, 1988
20	1993	NTS1	rat	NTR1_RAT	native	MBP	C-terminal 5xHis/c-myc		pMalp-2	DH5𝜶	2xTY			0.4	20	18	-	-	-		-	-	intact cells, crude E. coli membrane preparations			Grisshammer et al. Biochem. J. 295, 571-576, 1993
21	1996	OR5	n/a		refolding	GST	C-terminal 8xHis	OR518 D52RRRN: lacking N-terminus and the first transmembrane region or mutants carrying 3 positively charged residues in ICL1.	pGEX 2a	BL21	LB	-	0.8	0.1	37	4	triton x-100	-	1.25% sarcosyl, 0.2% digitonin	sonication	Ni affinity (2x)	thrombin	PC, PG, DDM		20	Kiefer et al. Biochemistry 35, 16077-16084, 1996
22	2010	Y2	human	NPY2R_HUMAN	refolding	-	C-terminal 8xHis	-	pET41b	BL21(DE3)-R3-pRARE2	minimal media	2.5% glucose	45	1	37	3	0.4% SDS	5 mM GSH, and 1 mM GSSG	0.3% DDM, 0.6% CHAPS	French press	Ni affinity (2x)	-	DMPC	-	8.7	Schmidt et al. Biophysical Chem. 150, 29-36, 2010
23	2009	Y2	human	NPY2R_HUMAN	refolding	-	C-terminal 8xHis	-	pET41b	Rosetta2-(DE2)pLysS	complex medium based on yeast extract	-	60	1	37	4	0.4% SDS	5 mM GSH, and 1 mM GSSG	0.3% DDM, 0.6% CHAPS	French press	Ni affinity (2x)	-	0.3% DDM, 0.6% CHAPS	-	17.2	Schmidt et al. Biotechnol. Prog. 25, 1732-1739, 2009
24	2018	Y2	human	NPY2R_HUMAN	refolding	-	C-terminal 8xHis	all cysteines were replaced by alanine or serine, except for the two involved in the disulfide bond	pET41b	BL21(DE3)-R3-pRARE2	minimal media	2.5% glucose	45	1	37	3	0.4% SDS	1 mM GSH, and 0.5 mM GSSG	0.3% DDM, 0.6% CHAPS	French press	Ni affinity (2x)	-	DMPC, DHPC (1:4)	-		Schmidt et al. Front. Mol. Biosci. 4:100, 2018
25	2012	CB2	human	CNR2_HUMAN	native	MBP	C-terminal 10xHis	CB2-130	pAY-130	BL21(DE3)	2xTY	0.2% glucose	0.4–0.5	1	20	40	-	-	1% DM, 0.5% CHAPS, 0.1% CHS	osmotic shock/sonication	Ni affinity, streptavidin affinity	Tev	POPC, POPS, CHS (60:15:25)		0.25	Vukoti et al. Plos One 7:e46290, 2012
26	2012	CXCR1	human	CXCR1_HUMAN	refolding	GST	C-terminal 6xHis	-	pGEX2a	BL21	M9 minimal media		0.5	0.1	37	5	1% SDS	TCEP	1% triton x-100	lysozyme treatment, sonication	Ni affinity, HR 26/60 Superdex 200 size exclusion	thrombin	DMPC, DPC (1:1)	-	10	Park et al. Biochim. Biophys. Acta 1818, 584-591, 2012
27	2006	CXCR1	human	CXCR1_HUMAN	refolding	GST	C-terminal 6xHis	-	pGEX2a	BLR	M9 minimal media		0.8	0.1	37	5	1% SDS	TCEP	1% triton x-100	lysozyme treatment	Ni affinity, HR 26/60 Superdex 200 size exclusion	thrombin	DMPC, DPC (1:1)	-	16	Park et al. JACS 128, 7402-7403, 2006
28	2011	CXCR1	human	CXCR1_HUMAN	refolding	GST	C-terminal 6xHis	-	pGEX2a	BL21	M9 minimal media		0.5	0.1	37	5	1% SDS	TCEP	1% triton x-100	lysozyme treatment, sonication	Ni affinity, HR 26/60 Superdex 200 size exclusion	thrombin	DMPC, DPC (1:1)	-	10	Casagrande et al. Production of Membrane Proteins, 2011
29	2012	CXCR1	human	CXCR1_HUMAN	refolding	GST	C-terminal 6xHis	-	pGEX2a	BL21	M9 minimal media		0.5	0.08	37	4	1% SDS	TCEP	1% triton x-100	lysozyme treatment, sonication	Ni affinity, HR 26/60 Superdex 200 size exclusion	thrombin	DMPC	-	10	Park et al. Nature 491, 779-783, 2012
30	2012	GHS-R1a	human	GHSR_HUMAN	refolding	α5I	C-terminal 6xHis	-	pET21a	Rosetta(DE3)	LB	0.2% glucose	0.6	0.1	37	4	6M urea		0.2% SDS	sonication	Ni affinity (2x), S200 HR size exclusion, JMV 4947 affinity (ghrelin derived peptide)	thrombin	MSP1E3 nanodisc with POPC, POPG, POPS (3:1:1)			Damian et al. J. Biol. Chem. 287, 3630-3641, 2012
31	2009	BLT2	human	LT4R2_HUMAN	refolding	α5I	C-terminal 6xHis	-	pET21a	Rosetta(DE3)	LB	0.2% glucose	0.6	0.1	37	4	6M urea		0.2% SDS	sonication	Ni affinity (2x), S200 HR size exclusion, 5bα affinity (antagonist)	thrombin	DPC, HDM, asolectin (1:1:5), 0.02% CHS			Arcemisbéhère et al. J. Biol. Chem. 285, 6337-6347, 2010
32	2011	NK1	human	NK1R_HUMAN	native	MBP, TRXA	C-terminal AviTag	several mutations from directed evolution for expression and stability	pRG/III-hs-MBP	DH5αE	2xTY	0.2% glucose	0.5	0.3	20	18-24	-	-	1.0% DDM, 0.5% CHAPS, 0.1% CHS	sonication	Streptavidin affinity	-	intact cells			Dodevski and Plückthun, J. Mol. Biol. 408, 599-615, 2011
32	2011	α1A	human	ADA1A_HUMAN	native	MBP, TRXA	C-terminal 10xHis	several mutations from directed evolution for expression and stability	pRG/III-hs-MBP	DH5αE	2xTY	0.2% glucose	0.5	0.3	20	18-24	-	-	1.0% DDM, 0.5% CHAPS, 0.1% CHS	sonication	Streptavidin affinity	-	intact cells			Dodevski and Plückthun, J. Mol. Biol. 408, 599-615, 2011
32	2011	α2A	human	ADA2A_HUMAN	native	MBP, TRXA	C-terminal 10xHis	several mutations from directed evolution for expression and stability	pRG/III-hs-MBP	DH5αE	2xTY	0.2% glucose	0.5	0.3	20	18-24	-	-	1.0% DDM, 0.5% CHAPS, 0.1% CHS	sonication	Streptavidin affinity	-	intact cells			Dodevski and Plückthun, J. Mol. Biol. 408, 599-615, 2011
33	2014	NTS1	rat	NTR1_RAT	native	MBP, TRXA	C-terminal 10xHis	NTR1-TM86V𝜟IC3A (directed evolved thermostabilized mutant, 11 point mutations, shortened ICL3)	pBR322	BL21 Tuner	2xTY	0.6% glucose	2.5	1	29	12	-	-	1.0 % DM, 0.6% CHAPS, 0.12% CHS	sonication	NT affinity, SP-Sepharose ion exhange, S200 10/300 GL size exclusion	3C	0.28% NG			Egloff et al. PNAS E655-E662, 2014
34	2015	NTS1	rat	NTR1_RAT	native	MBP, TRXA	C-terminal 10xHis	HTGH4: N and C-terminal truncations, 𝜟V280-295 in ICL3	pBR322	BL21	2xTY	0.6% glucose	1.5	1	37	3-4	-	-	1.0 % DM, 0.6% CHAPS, 0.12% CHS	sonication	NT affinity, SP-Sepharose ion exhange, S200 10/300 GL size exclusion	3C	0.3%NG		3.6	Egloff et al. Prot. Expr. and Purif. 108, 106-114, 2015
35	2017	NTS1	rat	NTR1_RAT	native	MBP, TRXA	C-terminal 10xHis	HTGH4: N and C-terminal truncations, 𝜟V280-295 in ICL3	pBR322	BL21	2xTY	0.6% glucose	1.5	1	37	3-4	-	-	1.0 % DM, 0.6% CHAPS, 0.12% CHS	sonication	Ni affinity (2x), S200 10/300 GL size exclusion, NT affinity, Ni affinity, S200 10/300 size exclusion	3C	cNW9 nanodiscs with DMPC, DMPG (3:1)			Nasr et al. Nature Methods 14, 49-54, 2017
36	2014	Y2	human	NPY2R_HUMAN	refolding	-	C-terminal 8xHis	-	pET41b	BL21(DE3)-R3-pRARE2	minimal media	2.5% glucose	45	1	37	6	0.4% SDS	5 mM GSH, and 1 mM GSSG	0.3% DDM, 0.6% CHAPS	French press	Ni affinity (2x)	-	0.3% DDM, 0.6% CHAPS	-	17.2	Schmidt et al. Chem. Eur. J. 20, 4986-4992, 2014
37	2016	BLT2	human	LT4R2_HUMAN	refolding	α5I	C-terminal 6xHis	-	pET21a	Rosetta(DE3)	M9 minimal media	0.2% glucose	0.6	1	37	3	6M urea		0.2% SDS	sonication	Ni affinity (2x), S200 HR size exclusion	thrombin	MSP1D1 nanodiscs with DMPC and CHS		*2-6.5	Casiraghi et al. JACS 138, 11170-11175, 2016
38	2018	CB1	human	CNR1_HUMAN	native	-	C-terminal 6xHis	N-terminal truncated and stabilized, T4 Lysozyme into ICL3	pET15b	BL21(DE3)	LB	-	3	0.4	25	4			1.0 % DDM	lysozyme treatment, sonication	Ni affinity	-		-	0.01	Mallipeddi et al. Sci. Rep. 8:2935, 2018
39	2005	V2	human	V2R_HUMAN	native	-	C-terminal 10xHis	residues 3-371, post-translational modification site removed	pET21b	BL21-(DE3)-Codon Plus-RP	M9 minimal media	multi-vitamin mix	1	1	12	60		2 mM 2-mercaptoethanol	1.0% LMPC	EmulsiFlex C3 High Pressure Homogenizer	Co2+ affinity, SP-Sepharose ion exchange		0.1% LMPC		1-2	Tian et al. JACS 127, 8010-8011, 2005
40	2008	BR2	human	BKRB2_HUMAN	native		N-terminal FLAG, C-terminal 8xHis		pASK75	MC4100A	LB	0.2% arabinose	0.5-0.7	anhydrotetracycline 0.2	12	35-40	-	DTT	1% LMPC	French press	Ni affinity, PD-10 desalting	-	0.1% different detergents		2	Link et al. Prot. Sci. 17, 1857-1863, 2008
40	2008	CB1	human	CNR1_HUMAN	native		N-terminal FLAG, C-terminal 8xHis		pASK75	MC4100A	LB	0.2% arabinose	0.5-0.7	anhydrotetracycline 0.2	12	35-40	-	DTT	1% LMPC	French press	Ni affinity, PD-10 desalting	-	0.1% different detergents		0.5	Link et al. Prot. Sci. 17, 1857-1863, 2008
41	2010	CB1	mouse	CNR1_MOUSE	refolding	-	C-terminal 10xHis		pET15N2	Rosetta(DE3)pLysS	LB	-	0.7-0.8	1	37	3	0.6% SDS	DTT, 5 mM GSH, 1 mM GSSG	0.3% SDS	French press	Ni affinity, S75 Hiload 16/60 size exclusion		0.05% DDM, 0.05% Cymal6		300	Michalke et al. Anal. Biochem. 401, 74-80, 2010
41	2010	PTH1	human	PTH1R_HUMAN	refolding	-	C-terminal 10xHis		pET15b	Rosetta(DE3)pLysS	LB	-	0.7-0.8	1	37	3	0.6% SDS	DTT, 5 mM GSH, 1 mM GSSG	0.3% SDS	French press	Ni affinity, S75 Hiload 16/60 size exclusion		0.05% DDM, 0.05% Cymal6		350	Michalke et al. Anal. Biochem. 401, 74-80, 2010
42	2013	CCR5	human	CCR5_HUMAN	native	TRXA	C-terminal 10xHis	deletion of 7 Cys, I52V, V150A, c-terminal truncated	pET32b	Rosetta2-(DE3)	M9 minimal media	Hutner`s trace elements	2.6-2.8	1	20	24-48	-	-	2.5% FC-12	French press	Ni affinity, S200 10/300 GL size exclusion	thrombin	3% FC-12	10	2	Wiktor et al. J. Biomol. NMR 53, 79-95, 2013
43	2009	CCR3	human	CCR3_HUMAN	native	TRXA	C-terminal 6xHis	-	pBAD-DEST49	Top10	TB	-	0.6	0.05% L-arabinose	16	24	-	-	1% FC-14	freeze-thawing, French press	Ni affinity, Superdex 200 size exclusion	-	1% FC-14	1.0-3.0	-	Ren et al. Plos One 4, e4509, 2009
43	2009	CCR5	human	CCR5_HUMAN	native	TRXA	C-terminal 6xHis	-	pBAD-DEST49	Top10	TB	-	0.6	0.05% L-arabinose	16	24	-	-	1% FC-14	freeze-thawing, French press	Ni affinity, Superdex 200 size exclusion	-	1% FC-14	0.1-0.3	-	Ren et al. Plos One 4, e4509, 2009
43	2009	CX3CR1	human	CX3C1_HUMAN	native	TRXA	C-terminal 6xHis	-	pBAD-DEST49	Top10	TB	-	0.6	0.05% L-arabinose	16	24	-	-	1% FC-14	freeze-thawing, French press	Ni affinity, Superdex 200 size exclusion	-	1% FC-14	0.5-1.0	-	Ren et al. Plos One 4, e4509, 2009
43	2009	CXCR4	human	CXCR4_HUMAN	native	TRXA	C-terminal 6xHis	-	pBAD-DEST49	Top10	TB	-	0.6	0.05% L-arabinose	16	24	-	-	1% FC-14	freeze-thawing, French press	Ni affinity, Superdex 200 size exclusion	-	1% FC-14	0.05-0.1	-	Ren et al. Plos One 4, e4509, 2009
44	2010	CCR2b	human	CCR2_HUMAN	refolding	Mistic	C-terminal 10xHis		pET28a	Rosetta(DE3)pLysS	2ZYM5052/M9	-	-	-	37	24	2 M urea, 0.5% triton x-100	10 mM β-mercaptoethanol	1.5% sarcosine	sonication	Ni affinity (2x)		1% lauroyl sarcosine		20/4	Petrovskaya et al. Biochemistry, 75, 881-891, 2010
44	2010	CCR4	human	CCR4_HUMAN	refolding	-	C-terminal 6xHis		pET32a	Rosetta(DE3)pLysS	2ZYM5052/M9	-	-	-	37	24	2 M urea, 0.5% triton x-100	11 mM β-mercaptoethanol	1.5% sarcosine	sonication	Ni affinity (2x)		1% lauroyl sarcosine		10/10	Petrovskaya et al. Biochemistry, 75, 881-891, 2010
44	2010	GPR4	human	GPR4_HUMAN	refolding	-	C-terminal 6xHis		pET32a	Rosetta(DE3)pLysS	2ZYM5052/M9	-	-	-	37	24	2 M urea, 0.5% triton x-100	12 mM β-mercaptoethanol	1.5% sarcosine	sonication	Ni affinity (2x)	thrombin	1% lauroyl sarcosine		50/4	Petrovskaya et al. Biochemistry, 75, 881-891, 2010
44	2010	GPR68	human	OGR1_HUMAN	refolding	-	C-terminal 6xHis		pET32a	Rosetta(DE3)pLysS	2ZYM5052/M9	-	-	-	37	24	2 M urea, 0.5% triton x-100	13 mM β-mercaptoethanol	1.5% sarcosine	sonication	Ni affinity (2x)		1% lauroyl sarcosine		50/10	Petrovskaya et al. Biochemistry, 75, 881-891, 2010
44	2010	MC2	human	ACTHR_HUMAN	refolding	Mistic	C-terminal 10xHis		pET28a	Rosetta(DE3)pLysS	2ZYM5052/M9	-	-	-	37	24	2 M urea, 0.5% triton x-100	14 mM β-mercaptoethanol	1.5% sarcosine	sonication	Ni affinity (2x)		1% lauroyl sarcosine		50/10	Petrovskaya et al. Biochemistry, 75, 881-891, 2010
44	2010	SSTR5	human	SSR5_HUMAN	refolding	-	C-terminal 6xHis		pET32a	Rosetta(DE3)pLysS	2ZYM5052/M9	-	-	-	37	24	2 M urea, 0.5% triton x-100	15 mM β-mercaptoethanol	1.5% sarcosine	sonication	Ni affinity (2x)		1% lauroyl sarcosine		50/10	Petrovskaya et al. Biochemistry, 75, 881-891, 2010
44	2010	β2	human	ADRB2_HUMAN	refolding	Mistic	C-terminal 10xHis		pET28a	Rosetta(DE3)pLysS	2ZYM5052/M9	-	-	-	37	24	2 M urea, 0.5% triton x-100	16 mM β-mercaptoethanol	1.5% sarcosine	sonication	Ni affinity (2x)		1% lauroyl sarcosine		20/4	Petrovskaya et al. Biochemistry, 75, 881-891, 2010
45	2009	NTS1	rat	NTR1_RAT	native	MBP, TRXA	C-terminal 10xHis	NTS1-7M: A86L, I260A, F342A, F358A	pRG/III-hs-MBP	DH5α	2xTY	0.2% glucose	0.5	0.5	22	24	-	-	1% DDM, 0.6% CHAPS, 0.12% CHS		Ni affinity		0.1% DDM, 0.6% CHAPS, 0.12% CHS/ 0.03% DDM/ 0.1% DM/ 0.3% NG			Shibata et al. J. Mol. Biol. 390, 262-277, 2009
46	2020	α1A	human	ADA1A_HUMAN	native	MBP, Met-muGFP	C-terminal 10xHis	α1A-AR-A4: 15 stabilising mutations, truncation at Ser351 C-terminal	pDS15	C43(DE3)	M1 minimal media	50 mg/L 13CεH3- methionine, 100 mg/L K, T, F, 50 mg/L L, I, V	0.6	0.25	20	15-18	-	-	1% DDM, 0.6% CHAPS, 0.12% CHS	sonication	talon affinity, PD10 desalting, talon affinity, superdex 200 10/300 size exclusion	3C	0.02% DDM		0.5-1	Wu et al. J. Biol. Chem. 295, 7404-7417, 2020
47	2020	α1B	human	ADA1B_HUMAN	native	MBP, TRXA	C-terminal 10xHis	13 point mutations, N- and C-terminal truncations, ICL3 deletion	pBR322	BL21	M9 minimal media	6 g/L glucose	0.8	0.5	30	14-20	-	-	2 %DDM, 0.2 % CHS		Ni affinity, ligand affinity	3C	0.01% LMNG, MSPΔ5H nanodiscs with DMPC and DMPG		1-2	Schuster et al. BBA-biomembranes In Press, 2020
48	1989	β1	human	ADRB1_HUMAN	native	LamB	-	-	pSMLβ1	K12	LB	-	0.4-1.0	0.1	23	4	-	-	-	-	-	-	intact cells	-	-	Marullo et al. Nature Biotech. 7, 923-927, 1989
48	1989	β2	human	ADRB2_HUMAN	native	LamB	-	-	pSMLβ2	K12	LB	-	0.4-1.0	0.1	23	4	-	-	-	-	-	-	intact cells	-	-	Marullo et al. Nature Biotech. 7, 923-927, 1989
49	2017	GHS-R1a	human	GHSR_HUMAN	refolding	-	N-terminal 8xHis		pET41b	BL21(DE3)-R3-pRARE2	minimal media	2.5% glucose	45	1	37	3-4	0.4% SDS	2 mM GSH, and 1 mM GSSG	0.3% DDM, 0.6% CHAPS	French press	Ni affinity (2x)	-	POPC/DHPC, POPC or DMPC	-		Schrottke et al. Sci. Rep. 7, 46128, 2017
50	2019	GHS-R1a	human	GHSR_HUMAN	refolding	-	C-terminal 8xHis		pET41b	BL21(DE3)-R3-pRARE2	minimal media	2.5% glucose	45	1	37	3-4	0.4% SDS	2 mM GSH, and 1 mM GSSG	0.3% DDM, 0.6% CHAPS	French press	Ni affinity (2x)	-	DMPC, DHPC	-		Bender et al. Structure, 3 537-544, 2019
